# Supplementary material for: Functional Trait-Based Evidence of Microplastic Effects on Aquatic Species
Source: Biology (Basel). 2023 Jun 2;12(6):811. doi: 10.3390/biology12060811 (PMC10294819; doi:10.3390/biology12060811)
Supplement: Supplementary file 1 [file biology-12-00811-s001.zip]

Archive with 1 entries (1 files):
- biology-2318098-supplementary.pdf
